# Supplementary material for: SmartCards as Analogous Tools to Operate Tablet Computers for Elderly—A Feasibility Study
Source: Healthcare (Basel). 2021 Sep 10;9(9):1198. doi: 10.3390/healthcare9091198 (PMC8466033; doi:10.3390/healthcare9091198)
Supplement: Supplementary file 1 [file healthcare-09-01198-s001.zip]

Archive with 1 entries (1 files):
- healthcare-1281183-supplementary.pdf
